# Supplementary material for: Identification of Five Cytotoxicity-Related Genes Involved in the Progression of Triple-Negative Breast Cancer
Source: Front Genet. 2022 Jan 3;12:723477. doi: 10.3389/fgene.2021.723477 (PMC8762060; doi:10.3389/fgene.2021.723477)
Supplement: Supplementary file 1 [file DataSheet2.ZIP]

Archive with 11 entries (11 files):
- Figure 3B.R
- Figure 3C.R
- Figure 4 B-F.R
- Figure 4 G-K.R
- Figure 4A.R
- Figure 5.R
- Figure 1A and 1D.R
- Figure 1B and 1E.R
- Figure 1C.R
- Figure 2.R
- Figure 3A.R
