# Supplementary material for: Identification of Five Cytotoxicity-Related Genes Involved in the Progression of Triple-Negative Breast Cancer
Source: Front Genet. 2022 Jan 3;12:723477. doi: 10.3389/fgene.2021.723477 (PMC8762060; doi:10.3389/fgene.2021.723477)
Supplement: Supplementary file 1 [file DataSheet2.ZIP › Figure 3C.R]

# -------------------------------------------------------------------------

library(ggplot2)
library(ggsignif)
library(ggpubr)
library(data.table)         

rm(list=ls())
options(stringsAsFactors = FALSE)

##
normal = read.csv("./data/estimation_matrix_normal.csv", row.names = 1)
tumor = read.csv("./data/estimation_matrix_tumor.csv", row.names = 1)
identical(rownames(normal),rownames(tumor))

dat = cbind(normal,tumor)

dat = dat[grep("CIBERSORT-ABS",rownames(dat)), ]
rownames(dat) = gsub("_CIBERSORT-ABS","", rownames(dat))
dat = data.frame(t(dat))

dat[1:4,1:4]
dat$group =  rep(c("normal","tumor"),c(30,30))


############################################################################ 1. 预比较
### 统计一下 
### 要求 起码包含两列分组列(factor)和数值列(num)
dat[1:4,1:4]
str(dat)
dat$group <-as.factor(dat$group)           # 将分组设置为factor变量 

### 批量t检验
n = ncol(dat)-1
P <- sapply(1:n,function(x){
  test = t.test(dat[,x][dat$group =="normal"],dat[,x][dat$group =="tumor"])
  PValue <- test$p.value
  return(PValue)})

names(P) <- colnames(dat)[1:n]
P[P < 0.05] 
P[P < 0.001] 

####################################################################################
##宽数据转换长数据。注意：转变前，分组信息是1列，其他的变量是列名。
dat = melt(dat    )
head(dat)

colnames(dat)[2] = "gene"

###########################################################################################
################################################################# 2作图  3.42×3.24 inches
head(dat)
colnames(dat) <- c("group","gene","value")     # 统一命名，减少修改，后面只许修改p值和统计线高度


##plot
ggboxplot(dat, x = "gene", 
          y = "value",
          color = "group",
          add = "jitter", 
          palette = "jama")


ggplot(dat,aes(x=gene,y=value, fill=group))+  # color和fill都可分亚组，将数据进一步分成小的方块，color是方块边的颜色，fill是方块里的颜色。
  geom_boxplot(width=0.6,   #  箱子的宽度
               size=0.1,
               position = position_dodge(0.7),  # 每一个样本（A,B,C,D,E)中，两个箱子的距离，尽量近点，但又不完全合并。
               outlier.size =-1,       # 在直线外的离散点大小,不画出来最好看,0还能看出一个小点，负值就不显示了。
               outlier.color = "white")+     # 离散点的颜色
  scale_fill_manual(breaks=c("normal","tumor"),      # 分组中的名称，各自写成啥
                    values = c("#003f5c","#f95d6a"), #   紫,淡蓝
                    labels=c("Normal tissue","Tumor tissue"))+     # 修改lables图例的内容
  
  
  stat_boxplot(aes(x=gene,y=value, fill=group),
               geom ='errorbar',
               width = 0.3,
               size=0.1,       # 工字线的粗细
               position = position_dodge(0.7))+    # 这个画工字型统计线的，与geom_boxplot是单独区分的。
  
  xlab("")+   # x的lable 改名
  ylab("TIIC abandance")+
  
  scale_y_continuous(limits = c(0,0.4),breaks=seq(0,0.4,0.1)) +   # 修改y轴坐标点，便于设置差异线的高度，记得露出背景线
  
  theme_bw() +
  theme_minimal()+         # 干嘛的
  
  theme(
    plot.title = element_text(color = "black",size=16,hjust=0.1,vjust=0),  # 主题字大小，hjust 控制水平对齐。
    legend.text=element_text(size=rel(0.6)),                   # legend 字体大小
    legend.title=element_blank(),                              # 将legend的题目去掉，即group去掉，很细致
    legend.position = c(0.85, 0.85),      #  legend的位置 "top" "bottom" "none"
    legend.background=element_blank(),
    legend.key = element_blank(),
    legend.margin=margin(0,0,0,0,"mm"),
    axis.title.y=element_text(size=rel(1.0),face="plain"),                        # y轴题目的的大小
    axis.text.x=element_text(size=rel(1.2),face="plain",hjust=0.95,angle=45),       # x轴坐标的字体大小 
    axis.text.y=element_text(size=rel(0.85),face="plain",hjust=0.5,angle=0),       # x轴坐标的字体大小
    axis.line.x = element_line(size = 0.5, colour = "black",linetype = "solid"),
    axis.line.y = element_line(size =0.5, colour = "black",linetype = "solid"),   # y轴线的粗细和颜色
    axis.ticks=element_line(colour="black"),    #刻度小短线的颜色 
    plot.margin = margin(1,0,-5,1,"mm"),     #上下留一些空白，好合并图 # 图边的空白，分别对应(上，右，下，左)，从0点开始顺时针
    panel.border = element_blank(),                            # 去掉上方和右边的边框
    panel.grid.minor=element_blank(),     #这是干嘛的？
    #   panel.grid = element_blank()                               # 去掉背景线，有背景线更充实一些，不空旷
  ) 
