# Supplementary material for: Identification of Five Cytotoxicity-Related Genes Involved in the Progression of Triple-Negative Breast Cancer
Source: Front Genet. 2022 Jan 3;12:723477. doi: 10.3389/fgene.2021.723477 (PMC8762060; doi:10.3389/fgene.2021.723477)
Supplement: Supplementary file 1 [file DataSheet2.ZIP › Figure 4 B-F.R]

library(ggplot2)
library(ggpubr)

rm(list=ls())
options(stringsAsFactors = F)

#####1.加载04_3步骤中的数据差异基因和CD8数据
load("./data/dataFor_deg_tiic.Rdata")
dat01[1:4,1:4]
dat01 = as.data.frame(dat01)

##兴趣基因
genelist = c("GALNTL5","MLIP", "HMCN2", "LRRN4CL","DUOX2" ) 

##选择兴趣基因子集
dat = dat01[,genelist]
##增加CD8表达值
dat$CD8 = dat02
head(dat)

#####2.作图
##2.1  2.73×2.73
colnames(dat)

ggplot(dat, aes(x= CD8, y= GALNTL5)) +
  geom_point(color="#d45087",alpha=0.7,size = 1.5,shape = 16)+         
  stat_smooth(method="lm",
              se=T,                      
              geom="smooth",
              color= "#447496",
              span=0.75,
              level = 0.95,
              size = 1.2)+ 
  
  geom_rug()+
  theme_pubr() +
  
  stat_cor( method = "pearson",
            label.x.npc = "left",
            label.y.npc = "top",
            size= 5)+
  
  theme_bw()+   # 去掉背景色
  labs(x="CD8 T cell", y="GALNTL5 expression level") +
  
  theme(
    plot.margin=unit(c(3,3,3,3),"points"),
    legend.position = "top",      #  legend的位置
    legend.background=element_blank(),
    legend.key = element_blank(),
    legend.margin=margin(0,0,0,0,"mm"),
    axis.title.x = element_text(size=rel(1.2),face="plain"), 
    axis.title.y = element_text(size=rel(1.2),face="plain"), 
    axis.text.x= element_text(size=rel(1.0),face="plain",angle = 0),       # x轴坐标的字体大小
    axis.text.y= element_text(size=rel(1.0),face="plain"),                 # x轴坐标的字体大小
    axis.line.x = element_line(size = 0.8, colour = "black"),
    axis.line.y = element_line(size =0.8, colour = "black"),   # y轴线的粗细和颜色
    legend.text=element_text(size=rel(1.1)),                   # legend 字体大小
    legend.title=element_blank(),                              # 将legend的题目去掉，即group去掉，很细致！
    panel.border = element_blank(),                            # 去掉上方和右边的边框
    panel.grid.major = element_blank()                               # 去掉背景线
  ) +
  scale_x_continuous(# name = "Number of fixated faces", 
    #    limits = c(0,8),
    expand=c(0.02,0)) +
  scale_y_continuous(expand=c(0.02,0)) 

##2.2  2.73×2.73
colnames(dat)

ggplot(dat, aes(x= CD8, y= MLIP)) +
  geom_point(color="#d45087",alpha=0.7,size = 1.5,shape = 16)+         
  stat_smooth(method="lm",
              se=T,                      
              geom="smooth",
              color= "#447496",
              span=0.75,
              level = 0.95,
              size = 1.2)+ 
  
  geom_rug()+
  theme_pubr() +
  
  stat_cor( method = "pearson",
            label.x.npc = "left",
            label.y.npc = "top",
            size= 5)+
  
  theme_bw()+   # 去掉背景色
  labs(x="CD8 T cell", y="MLIP expression level") +
  
  theme(
    plot.margin=unit(c(3,3,3,3),"points"),
    legend.position = "top",      #  legend的位置
    legend.background=element_blank(),
    legend.key = element_blank(),
    legend.margin=margin(0,0,0,0,"mm"),
    axis.title.x = element_text(size=rel(1.2),face="plain"), 
    axis.title.y = element_text(size=rel(1.2),face="plain"), 
    axis.text.x= element_text(size=rel(1.0),face="plain",angle = 0),       # x轴坐标的字体大小
    axis.text.y= element_text(size=rel(1.0),face="plain"),                 # x轴坐标的字体大小
    axis.line.x = element_line(size = 0.8, colour = "black"),
    axis.line.y = element_line(size =0.8, colour = "black"),   # y轴线的粗细和颜色
    legend.text=element_text(size=rel(1.1)),                   # legend 字体大小
    legend.title=element_blank(),                              # 将legend的题目去掉，即group去掉，很细致！
    panel.border = element_blank(),                            # 去掉上方和右边的边框
    panel.grid.major = element_blank()                               # 去掉背景线
  ) +
  scale_x_continuous(# name = "Number of fixated faces", 
    #    limits = c(0,8),
    expand=c(0.02,0)) +
  scale_y_continuous(expand=c(0.02,0)) 

##2.3  2.73×2.73
colnames(dat)

ggplot(dat, aes(x= CD8, y= HMCN2)) +
  geom_point(color="#d45087",alpha=0.7,size = 1.5,shape = 16)+         
  stat_smooth(method="lm",
              se=T,                      
              geom="smooth",
              color= "#447496",
              span=0.75,
              level = 0.95,
              size = 1.2)+ 
  
  geom_rug()+
  theme_pubr() +
  
  stat_cor( method = "pearson",
            label.x.npc = "left",
            label.y.npc = "top",
            size= 5)+
  
  theme_bw()+   # 去掉背景色
  labs(x="CD8 T cell", y="HMCN2 expression level") +
  
  theme(
    plot.margin=unit(c(3,3,3,3),"points"),
    legend.position = "top",      #  legend的位置
    legend.background=element_blank(),
    legend.key = element_blank(),
    legend.margin=margin(0,0,0,0,"mm"),
    axis.title.x = element_text(size=rel(1.2),face="plain"), 
    axis.title.y = element_text(size=rel(1.2),face="plain"), 
    axis.text.x= element_text(size=rel(1.0),face="plain",angle = 0),       # x轴坐标的字体大小
    axis.text.y= element_text(size=rel(1.0),face="plain"),                 # x轴坐标的字体大小
    axis.line.x = element_line(size = 0.8, colour = "black"),
    axis.line.y = element_line(size =0.8, colour = "black"),   # y轴线的粗细和颜色
    legend.text=element_text(size=rel(1.1)),                   # legend 字体大小
    legend.title=element_blank(),                              # 将legend的题目去掉，即group去掉，很细致！
    panel.border = element_blank(),                            # 去掉上方和右边的边框
    panel.grid.major = element_blank()                               # 去掉背景线
  ) +
  scale_x_continuous(# name = "Number of fixated faces", 
    #    limits = c(0,8),
    expand=c(0.02,0)) +
  scale_y_continuous(expand=c(0.02,0)) 

##2.4  2.73×2.73
colnames(dat)

ggplot(dat, aes(x= CD8, y= LRRN4CL)) +
  geom_point(color="#d45087",alpha=0.7,size = 1.5,shape = 16)+         
  stat_smooth(method="lm",
              se=T,                      
              geom="smooth",
              color= "#447496",
              span=0.75,
              level = 0.95,
              size = 1.2)+ 
  
  geom_rug()+
  theme_pubr() +
  
  stat_cor( method = "pearson",
            label.x.npc = "left",
            label.y.npc = "top",
            size= 5)+
  
  theme_bw()+   # 去掉背景色
  labs(x="CD8 T cell", y="LRRN4CL expression level") +
  
  theme(
    plot.margin=unit(c(3,3,3,3),"points"),
    legend.position = "top",      #  legend的位置
    legend.background=element_blank(),
    legend.key = element_blank(),
    legend.margin=margin(0,0,0,0,"mm"),
    axis.title.x = element_text(size=rel(1.2),face="plain"), 
    axis.title.y = element_text(size=rel(1.2),face="plain"), 
    axis.text.x= element_text(size=rel(1.0),face="plain",angle = 0),       # x轴坐标的字体大小
    axis.text.y= element_text(size=rel(1.0),face="plain"),                 # x轴坐标的字体大小
    axis.line.x = element_line(size = 0.8, colour = "black"),
    axis.line.y = element_line(size =0.8, colour = "black"),   # y轴线的粗细和颜色
    legend.text=element_text(size=rel(1.1)),                   # legend 字体大小
    legend.title=element_blank(),                              # 将legend的题目去掉，即group去掉，很细致！
    panel.border = element_blank(),                            # 去掉上方和右边的边框
    panel.grid.major = element_blank()                               # 去掉背景线
  ) +
  scale_x_continuous(# name = "Number of fixated faces", 
    #    limits = c(0,8),
    expand=c(0.02,0)) +
  scale_y_continuous(expand=c(0.02,0)) 

##2.5  2.73×2.73
colnames(dat)

ggplot(dat, aes(x= CD8, y= DUOX2)) +
  geom_point(color="#d45087",alpha=0.7,size = 1.5,shape = 16)+         
  stat_smooth(method="lm",
              se=T,                      
              geom="smooth",
              color= "#447496",
              span=0.75,
              level = 0.95,
              size = 1.2)+ 
  
  geom_rug()+
  theme_pubr() +
  
  stat_cor( method = "pearson",
            label.x.npc = "left",
            label.y.npc = "top",
            size= 5)+
  
  theme_bw()+   # 去掉背景色
  labs(x="CD8 T cell", y="DUOX2 expression level") +
  
  theme(
    plot.margin=unit(c(3,3,3,3),"points"),
    legend.position = "top",      #  legend的位置
    legend.background=element_blank(),
    legend.key = element_blank(),
    legend.margin=margin(0,0,0,0,"mm"),
    axis.title.x = element_text(size=rel(1.2),face="plain"), 
    axis.title.y = element_text(size=rel(1.2),face="plain"), 
    axis.text.x= element_text(size=rel(1.0),face="plain",angle = 0),       # x轴坐标的字体大小
    axis.text.y= element_text(size=rel(1.0),face="plain"),                 # x轴坐标的字体大小
    axis.line.x = element_line(size = 0.8, colour = "black"),
    axis.line.y = element_line(size =0.8, colour = "black"),   # y轴线的粗细和颜色
    legend.text=element_text(size=rel(1.1)),                   # legend 字体大小
    legend.title=element_blank(),                              # 将legend的题目去掉，即group去掉，很细致！
    panel.border = element_blank(),                            # 去掉上方和右边的边框
    panel.grid.major = element_blank()                               # 去掉背景线
  ) +
  scale_x_continuous(# name = "Number of fixated faces", 
    #    limits = c(0,8),
    expand=c(0.02,0)) +
  scale_y_continuous(expand=c(0.02,0)) 
