# Supplementary material for: Identification of Five Cytotoxicity-Related Genes Involved in the Progression of Triple-Negative Breast Cancer
Source: Front Genet. 2022 Jan 3;12:723477. doi: 10.3389/fgene.2021.723477 (PMC8762060; doi:10.3389/fgene.2021.723477)
Supplement: Supplementary file 1 [file DataSheet2.ZIP › Figure 5.R]

###################################################################
##1.载入包和乳腺癌 细胞表达数据和药敏数据
library(pheatmap)

rm(list = ls())
options(stringsAsFactors = F)

load( "D:/MyR/Paper_16/data/BRCA_ic50.Rdata")
load("D:\\MyR\\DepMap_GDSC/data/BRCA_CCLE_expr.Rdata")

#兴趣基因
genelist = c("GALNTL5","MLIP", "HMCN2", "LRRN4CL","DUOX2" ) 

sk[1:4,1:4]
sk<- sk[genelist,]
head(sk)

##排序
comm <- intersect(colnames(ic),colnames(sk))
ic <- ic[,comm]
sk <- sk[,comm]
identical(colnames(ic),colnames(sk))

###################################################################
##2.t检验，筛选出具有意义药物 (数据已经过处理，自然对数后，数据正态分布)
##不知为什么，chr型的生成不了data.frame，那就用list
##学习cell文章，把样本按基因表达量分成high moderate low，更利于比较。以后再说吧。这个灌水文先这样。这篇文章已经拖的太久。
groups = list( GALNTL5 = ifelse(sk[1,]> median(as.numeric( sk[1,])),"high","low"),  
               MLIP = ifelse(sk[2,]> median(as.numeric( sk[2,])),"high","low"),
               HMCN2 = ifelse(sk[3,]> median(as.numeric( sk[3,])),"high","low"),
               LRRN4CL = ifelse(sk[3,]> median(as.numeric( sk[3,])),"high","low"),
               DUOX2 = ifelse(sk[3,]> median(as.numeric( sk[3,])),"high","low")
) 
groups

p <- sapply(genelist,function(x){group <- groups[[x]]    # groups$x 在函数里无法读取
dat1=ic[,group=="high"]
dat2=ic[,group=="low"]
dat= cbind(dat1,dat2)

PValue <- apply(dat,1,function(g){ 
  PValue = t.test(as.numeric(g[1:ncol(dat1)]),as.numeric(g[(ncol(dat1)+ 1) :ncol(dat) ]) ) [["p.value"]]} )
} )
head(p)

##统计与分组统计相关的药物
trip <- apply(p,1,function(x){sum(x[1] < 0.05, x[2] < 0.05, x[3] < 0.05, x[4] < 0.05, x[5] < 0.05) })

##选出有药敏意义的药物
pv <- p[trip>0,]

##排序，为热图分层做准备
pv <- as.data.frame(pv)
dat_1 <- pv[pv$GALNTL5 < 0.01,]
dat_2 <- pv[pv$MLIP < 0.01,]
dat_3 <- pv[pv$HMCN2 < 0.01,]
dat_4 <- pv[pv$LRRN4CL < 0.01,]
dat_5 <- pv[pv$DUOX2 < 0.01,]

##查看有无重叠基因，若有，放在热图重叠处(事实上没有，这步在这个研究就不做)
pv <- rbind(dat_1,dat_2,dat_3,dat_4,dat_5) 
pv   ## 观察，确实每一组统计相关的药物都聚在了一起,名字顺序得到调整。
drugName <-rownames(pv)

##每个基因与每个药的相关性P值，作为附件
##write.csv(pv,file = "./data/BRCA_drugGenecorrelation.csv")

###############################################################################################
##统计 P < 0.01的药物，在基因中高表达还是低表达更敏感(IC50低) dat1/dat2 high/low 不能简单相除，因为有正负问题。只能展示，肉眼对比。
##不同于t检验可以忽略NA值,mean()有NA值时，结果是NA，所以要实现处理NA为 0
#ic[ is.na(ic)] <- 0
##计算倍数，但没什么实际意义
FC <- sapply(genelist,function(x){ group <- groups[[x]]   # groups$x 在函数里无法读取
dat1=ic[,group=="high"]
dat2=ic[,group=="low"]
dat= cbind(dat1,dat2)

FC <- apply(dat,1,function(g){  paste0(mean(g[1:ncol(dat1)])," vs ", mean(as.numeric(g[(ncol(dat1)+ 1) :ncol(dat) ]) ) )}) 
} )


head(FC)
FC <- FC[drugName,]
FC

###################################################################
##3. 热图
##1.1列名是分组或样本
## 注意：因为有重复的名字(因为是多个基因结果)，第2次出现，名字后面自动加2。
drugName %in% rownames(ic)  #观察到从第18个开始，名字后面加数字，把名字分为两部分；
drugName_1 = drugName[1:17]
drugName_2 = str_sub (drugName[18:23],1,-2)  

dat_1 <- ic[drugName_1,] 
dat_2 <- ic[drugName_2,] 

dat = rbind(dat_1,dat_2)
head(dat)

##write.csv(dat,file = "./data/Table S4 DrugResponse.csv")

##建立分组矩阵 ,上边(样本分组
sk<-t(sk)
annotation_col =  data.frame( GALNTL5 = ifelse(sk[,1]> median(as.numeric( sk[,1])),"high","low"), 
                              MLIP = ifelse(sk[,2]> median(as.numeric( sk[,2])),"high","low"),
                              HMCN2 =ifelse(sk[,3]> median(as.numeric( sk[,3])),"high","low"),
                              LRRN4CL =ifelse(sk[,4]> median(as.numeric( sk[,4])),"high","low"),
                              DUOX2 =ifelse(sk[,5]> median(as.numeric( sk[,5])),"high","low")
)   

rownames(annotation_col) = rownames(annotation_col) ##下边(样本名)

##根据分组，排序热图的列分布，让图更好看分明
#annotation_col 
#annotation_col <- annotation_col[order(annotation_col$GALNTL5),] #不能用sort

##根据分组矩阵，让IC50表达矩阵顺序一致
dat <- dat[,rownames(annotation_col)]

##验证
identical(rownames(annotation_col),colnames(dat))

##分组注释的颜色 Specify colors 自定义注释颜色，为注释赋值（颜色）
#ann_colors = list( FLNC = c(high="#66A61E", low="firebrick"), 
#                   NEXN = c(high = "#1B9E77", low = "#D95F02"), 
#                   TNNT3 = c(high = "#7570B3", low = "#E7298A") )

##画图
pheatmap(dat,
         color = colorRampPalette(c("#003f5c", "grey", "#ff6361"))(50), #颜色
         # annotation_colors = ann_colors,
         na_col = "grey",
         annotation_col = annotation_col,
         cluster_row = FALSE,    #行间不聚类
         cluster_col = FALSE,
         treeheight_col = 10,
         fontsize = 10,
         fontsize_row = 8, # 行标题的字号
         fontsize_col = 6,
         angle_col = "45",
         cellwidth = 10, 
         cellheight = 10,
         gaps_row = c(13,14,17,20),  # 根据聚类结果，设定gap，比如分组间
         border_color = "grey",
         legend = T
)

###################################################################
##4. 每个药物对应的target
drugName <-rownames(pv)

##
drugR <- read.csv("D:\\MyR\\DepMap_GDSC/data/GDSC2_fitted_dose_response_25Feb20.csv")
head(drugR,2)  

dr <- drugR[,c(1,5,7,9,10,11,16,17)]
head(dr,2) 

##统一命名细胞系名，删除-

dr$CELL_LINE_NAME <- gsub("-","",dr$CELL_LINE_NAME)

dr<-dr[order(dr$CELL_LINE_NAME),]
head(dr)
colnames(dr) <- c("dataset","cell","TCGA","drug","target","pathway","ic50","auc")

##一一对应筛选
drr <- dr[!duplicated(dr$drug),][,c(4,5)]
rownames(drr) <- drr$drug
pair <- drr[drugName,]
pair

#write.csv(pair,file = "./data/BRCA_drug_information.csv")
