# Supplementary material for: Identification of Five Cytotoxicity-Related Genes Involved in the Progression of Triple-Negative Breast Cancer
Source: Front Genet. 2022 Jan 3;12:723477. doi: 10.3389/fgene.2021.723477 (PMC8762060; doi:10.3389/fgene.2021.723477)
Supplement: Supplementary file 1 [file DataSheet2.ZIP › Figure 1B and 1E.R]

# -------------------------------------------------------------------------

rm(list = ls())
options(stringsAsFactors = F)

library(dplyr)
library(tibble)
library(edgeR)
library(sva)
library(stringr)
library(data.table)
library(data.table)

###################################################################################
###  1.输入数据，并整理

load("./data/tnbc.Rdata")

#########################################################################################
### 癌症与癌旁
##1.构建DGEList
df = count[,1:30]
group = lymph
table(group)

y <- DGEList(counts = df, group = group)    

##2.基因过滤和标准化 Filtering and normalization
keep <- filterByExpr(y)
table(keep)
y <- y[keep, , keep.lib.sizes=FALSE]
dim(y)

# TMM标准化 Model-based normalization, not transformation
y <- calcNormFactors(y)    # 算标准化因子，减弱批次的缩放效应,n次calcNormFactors 结果数值不变
head(y$samples)
quantile(y$samples$lib.size)

##4.差异分析
#实验设计矩阵(Design matrix)
design <- model.matrix(~group)   # 需要makeContrasts(),设置对比的分组
rownames(design) = colnames(y)
head(design)                     

x=y
## 5.差异分析

#前面已经提到负二项分布（negative binomial，NB)需要均值和离散值两个参数。
x <- estimateGLMCommonDisp(x,design)
x <- estimateGLMTrendedDisp(x, design)
x <- estimateGLMTagwiseDisp(x, design)

##6.拟合模型，差异分析

fit<- glmFit(x, design, robust = TRUE)   #拟合模型
lrt <- glmLRT(fit)   
######  第六步 结果的提取
nrDEG=topTags(lrt, n=nrow(x))
nrDEG=as.data.frame(nrDEG)
head(nrDEG)
DEGs=nrDEG[,c(1,5)]
head(DEGs)
dim(DEGs)

##筛选
DEGs_filtered <- filter(DEGs,(abs(logFC) > 1)  &(FDR <0.05) )
DEGs_filtered <- DEGs_filtered[order(DEGs_filtered$logFC),]

genelist_lymph <- rownames(DEGs_filtered)
DEGs_lymph = DEGs
DEGs_filtered_lymph = DEGs_filtered

##保存
save(DEGs_lymph, DEGs_filtered_lymph ,genelist_lymph,file = "./data/DEGs_by_lymph.Rdata")
 
High = DEGs_filtered_lymph[DEGs_filtered_lymph$logFC>0,]
Low =  DEGs_filtered_lymph[DEGs_filtered_lymph$logFC<0,]

####################火山图

DEGs = DEGs_lymph
colnames(DEGs)
colnames(DEGs)[2] = "PValue"
## 该包要求列名为 logFC，PValue,gene(需要答应的基因名列)
my.volcano <- function(DEG  ,logFC_cutoff, p_cutoff )
  
{ library(ggplot2)
  library(ggrepel)
  
  DEG$change = as.factor(ifelse(DEG$PValue < p_cutoff & abs(DEG$logFC) > logFC_cutoff,
                                ifelse(DEG$logFC > logFC_cutoff ,'UP','DOWN'),'NOT') )
  
  ##  基本作图
  p = ggplot(data = DEG, aes(x = logFC, y = -log10(PValue),color=change )) +    ###  基本作图
    
    ## ggplot2的主题设置函数
    theme_bw(base_size = 15) +                   
    
    ## 画横线
    geom_hline(yintercept=-log10(p_cutoff),lty=4,lwd=0.6,alpha=0.8) + 
    ## 画竖线
    geom_vline(xintercept = c(logFC_cutoff,-logFC_cutoff),lty=4,lwd=0.6,alpha=0.8)+ 
    
    ## 设置颜色
    scale_color_manual(name = c("change"), 
                       values = c("red", "blue", "grey50"), 
                       limits = c("UP", "DOWN", "NOT")
                       #labels = c("981 upregulated","1972 downregulated","")
    )+
    
    ##   坐标标签labs
    labs(x="log2 (fold change)",y="-log10 (P.Value)")+
    
    ## 去边框
    theme(panel.border = element_blank(),
          panel.grid.major = element_blank(), 
          panel.grid.minor = element_blank(),   
          axis.line = element_line(colour = "black"))+ 
    ## 散点的大小和透明度 
    geom_point(alpha=0.3)+
    
    ## 图的题目，大小及高度
    ggtitle( "Volcano of DEGs" ) + theme(plot.title = element_text(size=15,hjust = 0.5))
  
  print(p)
  
}
my.volcano(DEGs,1,0.05)


################################################3.热图

# mRNA 热图
DEG =DEGs
colnames(DEG) = c("logFC","PValue")

# 要求 DEG 数据，和expression matrix 两个文件。
# 差异基因的命为 logFC，PValue
# 要求有原始meta 文件，均衡一下sample的数目，避免图难看。

need_DEG = DEG
expr= df
need_DEG$change = as.factor(ifelse(need_DEG$PValue < 0.05 & abs(need_DEG$logFC) > 1,
                                   ifelse(need_DEG$logFC > 1 ,'UP','DOWN'),'NOT') )

# 接着上面的数据
down_gene=need_DEG[need_DEG$change=="DOWN",]
down_gene=down_gene[order(down_gene$PValue,decreasing = F),]

up_gene=need_DEG[need_DEG$change=="UP",]
up_gene=up_gene[order(up_gene$PValue,decreasing = F),]

library(pheatmap)

# 下面这一步需要 调整一下，有的小样本，up或down gene 不足25，需要改一下。
choose_gene<- c(row.names(down_gene[order(down_gene$PValue)[1:25],]),row.names(up_gene[order(up_gene$PValue)[1:25],]) )
# choose_gene=names(log_rank_p[log_rank_p<0.01])
choose_matrix=expr[choose_gene,]
choose_matrix = na.omit(choose_matrix)
choose_matrix[1:4,1:4]

#####分组信息
group_list =  group
table(group)

choose1=choose_matrix[,group_list=="neg"]  # 选出对照组
choose2=choose_matrix[,group_list=="pos"]      # 选出病例组
#choose1=choose1[,1:100] 
#choose2=choose2[,1:100]                          
choose_matrix =cbind(choose1,choose2)

group_list <- rep(c("Negative","Positive"),c(15,15))

choose_matrix[1:4,1:4]
n=t(scale(t(log2(choose_matrix+1))))  #scale()函数去中心化和标准化，此过程中NaNs produced.
### 对每个探针的表达量进行去中心化和标准化
### 矩阵n中归一化后，大于2的项，赋值使之等于2（相当于设置了一个上限）
### 这一步非常重要(原始数据重要，标准化的数据不用)，否则热图上显示不出差异，因为有个别极高的值 把98%的其他值都衬显的一样。
n[n>2]=2 
n[n< -2]= -2 #小于-2的项，赋值使之等于-2（相当于设置了一个下限） 
n[1:4,1:4]


annotation_col = data.frame( group_list=group_list  )
rownames(annotation_col)=colnames(n)

pheatmap(n,
         show_colnames = F,
         annotation_col = annotation_col,
         filename = 'heatmap_lymph.png'
)
