# Supplementary material for: Identification of Five Cytotoxicity-Related Genes Involved in the Progression of Triple-Negative Breast Cancer
Source: Front Genet. 2022 Jan 3;12:723477. doi: 10.3389/fgene.2021.723477 (PMC8762060; doi:10.3389/fgene.2021.723477)
Supplement: Supplementary file 1 [file DataSheet2.ZIP › Figure 1C.R]

# -------------------------------------------------------------------------

library("Vennerable")

# 导出的.eps 用illustrator打开，就能轻松搞定了，各种换颜色，加修改
rm(list=ls())  
load("./data/DEGs_by_lymph.Rdata")
load("./data/DEGs_by_tnbc.Rdata")


# 将需取交集的数据 ，建立成一个list 。

data <- list(rownames(DEGs_filtered),rownames(DEGs_filtered_lymph)) 

names(data)  <-  c("Set 1", "Set 2" )

shared =   intersect(rownames(DEGs_filtered),rownames(DEGs_filtered_lymph)) 


# Vstem <- Venn(data,doWeights =FALSE)
Vstem <- Venn(data )
Vstem

#根据实际，选择作图命令
#  2或3 分组

plot(Vstem,doWeights =FALSE)

dev.off()
