# Supplementary material for: Identification of Five Cytotoxicity-Related Genes Involved in the Progression of Triple-Negative Breast Cancer
Source: Front Genet. 2022 Jan 3;12:723477. doi: 10.3389/fgene.2021.723477 (PMC8762060; doi:10.3389/fgene.2021.723477)
Supplement: Supplementary file 1 [file DataSheet2.ZIP › Figure 2.R]

# -------------------------------------------------------------------------

library(clusterProfiler)
library(enrichplot)
library(DOSE)
library(dplyr)
library(stringr)
library(org.Hs.eg.db)
library(tibble)

##载入数据
rm(list = ls())
options(stringsAsFactors = F)

load("./data/DEGs_by_tnbc.Rdata")

# 
x = rownames(DEGs_filtered) 

##转换ID
eg <- bitr(x, fromType="SYMBOL", toType=c("ENTREZID","ENSEMBL"), OrgDb="org.Hs.eg.db") 
head(eg)
genelist = eg$ENTREZID
genelist[duplicated(genelist)]

genelist <- genelist[!duplicated(genelist)]

go <- enrichGO(genelist, 
               # universe = rownames(allDiff), #背景基因集，可省
               keyType = 'ENTREZID',
               OrgDb = org.Hs.eg.db, 
               
               ont='ALL',
               pAdjustMethod = 'BH',
               pvalueCutoff = 0.05, 
               qvalueCutoff = 0.2,
               readable      = TRUE)  #将基因ID转换为gene symbol。

head(go)

##作图
barplot(go,
        showCategory=10,
        drop=T)

#通过导入外部注释文件富集分析
#data <- read.table("go_annotation.txt",header = T,sep = "\t")
#go2gene <- data[, c(2, 1)]
#go2name <- data[, c(2, 3)]
#x <- enricher(gene,TERM2GENE = go2gene,TERM2NAME = go2name)

##KEGG Pathway
kegg <- enrichKEGG(
  gene = genelist ,
  keyType = "kegg",
  organism  = 'hsa',
  pvalueCutoff  = 1,
  pAdjustMethod  = "BH")

dotplot(kegg,
        showCategory=10)

############################################################################
######GSEA 
genedf <- bitr(x, fromType="SYMBOL", toType=c("ENTREZID","ENSEMBL",'SYMBOL'), OrgDb="org.Hs.eg.db")
head(genedf)
genedf$logFC = DEGs$logFC[match(genedf$SYMBOL,rownames(DEGs))]

##构建geneList
geneList<-as.numeric(as.character(genedf$logFC))
names(geneList) = as.character(genedf$ENTREZID)
geneList= sort(geneList, decreasing = TRUE)

##KEGG Pathway富集参考代码：
#标准富集分析
kk <- gseKEGG(
  geneList  =geneList ,
  keyType  = 'kegg',
  organism = 'hsa',
  nPerm  = 1000,
  minGSSize = 10,
  maxGSSize = 500,
  pvalueCutoff = 0.05,
  pAdjustMethod     = "BH"
)

kk$Description  #富集到哪些基因集上
kk$enrichmentScore  #富集得分

#根据enrichmentScore对GSEA的结果进行排序
sort_kk <- kk[order(kk$enrichmentScore,decreasing=T)]
#write.csv(sort_kk,file = "./data/GSEA.csv")

###########画图
par(mar = c(2,2,2,2))
gseaplot2(kk,
          row.names(sort_kk)[1:5],
          # title="Pyroptosis_GSEA_KEGG",#标题
          color = c("#d45087","#8989FF","#FF0404","#2f4b7c","#6a4189"),#颜色 
          pvalue_table = FALSE, 
          ES_geom = "line"#enrichment scored的展现方式 'line' or 'dot'
)


gseaplot2(kk,
          row.names(sort_kk)[6:10],
          # title="Pyroptosis_GSEA_KEGG",#标题
          color = c("#d45087","#8989FF","#FF0404","#2f4b7c","#6a4189"),#颜色 
          pvalue_table = FALSE, 
          ES_geom = "line"#enrichment scored的展现方式 'line' or 'dot'
)

#save(go,kegg,kk,file = "./data/Go_tnbc.Rdata")
load("./data/Go_tnbc.Rdata")
