# Supplementary material for: Identification of Five Cytotoxicity-Related Genes Involved in the Progression of Triple-Negative Breast Cancer
Source: Front Genet. 2022 Jan 3;12:723477. doi: 10.3389/fgene.2021.723477 (PMC8762060; doi:10.3389/fgene.2021.723477)
Supplement: Supplementary file 1 [file DataSheet2.ZIP › Figure 3A.R]

library(dplyr)
library(reshape2)
library(RColorBrewer)
library(corrplot)
library(ggpubr)
library(reshape2)

rm(list=ls())
options(stringsAsFactors = F)
##
normal = read.csv("./data/estimation_matrix_normal.csv", row.names = 1)

dat = t(normal)
colnames(dat)

dat = dat[,grep("CIBERSORT-ABS",colnames(dat) )]

colnames(dat) = gsub("_CIBERSORT-ABS","", colnames(dat))

## 排序，中位值从高到低，让图更好看
median = apply(dat,2,median)
order = data.frame(cell = colnames(dat),median = median) 
order = order[ order(order$median, decreasing = T ), ]
head(order)
order = order$cell

##宽数据转换长数据
dat = melt(dat,
           #id.vars = c('地区'),          #需要保留不参与聚合的变量,
           #measure.vars = colnames(dat)  #用于聚合的变量,
)
head(dat)

colnames(dat)[2] = "group"
length(table(dat$group))

dat$group = factor(dat$group,levels = order )

##做图
newpalette<-  colorRampPalette(brewer.pal(12,"Paired")[c(2,4,6,8,10,12)])(22)


ggplot(dat)+  # color和fill都可分亚组，将数据进一步分成小的方块，color是方块边的颜色，fill是方块里的颜色。
  geom_boxplot(aes(x=group,y=value, fill=group),
               width=0.6,   #  箱子的宽度
               size=0.1,
               position = position_dodge(0.7),  # 每一个样本（A,B,C,D,E)中，两个箱子的距离，尽量近点，但又不完全合并。
               outlier.size =-1,       # 在直线外的离散点大小,不画出来最好看,0还能看出一个小点，负值就不显示了。
               outlier.color = "white")+     # 离散点的颜色
  scale_fill_manual( 
    values = newpalette #   紫,淡蓝
  )+   
  
  
  stat_boxplot(aes(x=group,y=value, fill=group),
               geom ='errorbar',
               width = 0.3,
               size=0.1,       # 工字线的粗细
               position = position_dodge(0.7))+    # 这个画工字型统计线的，与geom_boxplot是单独区分的。
  
  xlab("")+   # x的lable 改名
  ylab("TIIC values")+
  
  # scale_y_continuous(limits = c(0,0.35),breaks=seq(0,0.35,0.1)) +   # 修改y轴坐标点，便于设置差异线的高度，记得露出背景线
  
  
  theme_bw() +
  theme_minimal()+         # 干嘛的
  
  theme(
    plot.title = element_text(color = "black",size=16,hjust=0.1,vjust=0),  # 主题字大小，hjust 控制水平对齐。
    legend.text=element_blank(),                   # legend 字体大小
    legend.title=element_blank(),                              # 将legend的题目去掉，即group去掉，很细致
    legend.position = "none",      #  legend的位置 "top" "bottom" "none"
    legend.background=element_blank(),
    legend.key = element_blank(),
    legend.margin=margin(0,0,0,0,"mm"),
    axis.title.y=element_text(size=rel(1),face="plain"),                        # y轴题目的的大小
    axis.text.x=element_text(size=rel(1.2),face="plain",hjust=0.95,angle=45),       # x轴坐标的字体大小 
    axis.text.y=element_text(size=rel(0.85),face="plain",hjust=0.5,angle=0),       # x轴坐标的字体大小
    axis.line.x = element_line(size = 0.5, colour = "black",linetype = "solid"),
    axis.line.y = element_line(size =0.5, colour = "black",linetype = "solid"),   # y轴线的粗细和颜色
    axis.ticks=element_line(colour="black"),    #刻度小短线的颜色 
    plot.margin = margin(1,0,-5,1,"mm"),     #上下留一些空白，好合并图 # 图边的空白，分别对应(上，右，下，左)，从0点开始顺时针
    panel.border = element_blank(),                            # 去掉上方和右边的边框
    panel.grid.minor=element_blank(),     #这是干嘛的？
    #   panel.grid = element_blank()                               # 去掉背景线，有背景线更充实一些，不空旷
  ) 
