# Supplementary material for: Identification of Five Cytotoxicity-Related Genes Involved in the Progression of Triple-Negative Breast Cancer
Source: Front Genet. 2022 Jan 3;12:723477. doi: 10.3389/fgene.2021.723477 (PMC8762060; doi:10.3389/fgene.2021.723477)
Supplement: Supplementary file 2 [file DataSheet1.CSV]

	drug	target
AGI-5198	AGI-5198	IDH1 (R132H)
AZD5991	AZD5991	MCL1
BMS-345541	BMS-345541	IKK-1, IKK-2
Bortezomib	Bortezomib	Proteasome
CDK9_5576	CDK9_5576	CDK9
Cisplatin	Cisplatin	DNA crosslinker
IRAK4_4710	IRAK4_4710	IRAK4
MG-132	MG-132	Proteasome, CAPN1
Podophyllotoxin bromide	Podophyllotoxin bromide
SB216763	SB216763	GSK3A, GSK3B
ULK1_4989	ULK1_4989	ULK1
Vincristine	Vincristine
VSP34_8731	VSP34_8731	VSP34
JQ1	JQ1	BRD2, BRD3, BRD4, BRDT
GSK269962A	GSK269962A	ROCK1, ROCK2
PRIMA-1MET	PRIMA-1MET	TP53 activation
Vinblastine	Vinblastine	Microtubule destabiliser
